# Supplementary material for: Using an expert judgment response matrix to assess the risk of groundwater discharges from remediated fuel spill sites to the marine environment at sub‐Antarctic Macquarie Island, Australia
Source: Integr Environ Assess Manag. 2021 Feb 10;17(4):785–801. doi: 10.1002/ieam.4382 (PMC8359375; doi:10.1002/ieam.4382)
Supplement: Supplementary file 2 — Supporting information. [file IEAM-17-785-s002.xlsx]

## Sheet: Table S1
Table S1: Summary of groundwater discharge collection for preparation of composite test solutions (TS1-7) for testing in Rounds (R) 1 and 2, and previous chemical characterisation. Monitoring point labels are as shown in Figure 1.
Test Solution	Site name	Groundwater sample type	No. monitoring points per composite TS	Monitoring point labels	Chemical characteristics of discharge (previously determined)
TS1	Fuel Farm	piezometers	4	FF17P-06, FF17P-07, FF17P-08, FF17P-11	Low concentrations of dissolved phase TRH, comprised mostly of polar compounds
TS2	Fuel Farm	piezometers	1	FF17P-05	Higher concentrations of TRH in the F1 region and BTEXN
TS3	Fuel Farm	seeps	7(R1), 9(R2)	FFSeep0, FFSeep1, FFSeep2, FFSeep2A (R1 only), FFSeep3, FFSeep4, FFSeep5A, FFSeep6, FFSeep7 (R1 only)	Low concentrations of TRH in the F3 region (all polar), with no detectable BTEXN
TS4	Power House	piezometers	1	PH17P-12	Low concentrations of TRH (F2 and F3 region, all polar), and no BTEXN
TS5	Power House	seeps	2(R1 only)	PHSeep1, PHSeep3	Non-detect for TRH and BTEXN
TS6	Fuel Farm	piezometers	2	FF17P-09, FF17P-10	Determined “clean” in previous monitoring events
TS7	Fuel Farm	seeps	3	FFSeep2B, FFSeep4B, FFSeep5B	Detect TRH, however challenge posed by sample collection biases.
Control-HSB	Hypersaline brine + MilliQ or Milli RO water
Control-SW	Ambient seawater

## Sheet: Table S2
Table S2: Physicochemical parameters measured in test solutions (TS1-7) and controls (SW and HSB) for the two test Rounds (R; 1 and 2). All measured analytes including nutrients, total recoverable hydrocarbons, and toxicity observed in Microtox tests are shown.
			SW		HSB		TS1		TS2		TS3		TS4		TS5	TS6		TS7
	Unit	LOR	R1	R2	R1	R2	R1	R2	R1	R2	R1	R2	R1	R2	R1	R1	R2	R1	R2
Sample Dilutiona	%		100	100	77.5873	85.9504	78.6143	86.6306	78.4613	86.5225	76.2042	86.3071	78.8698	88.3602	78.4667	78.6239	86.5225	80.669	86.2923
Physicochemical parameter
DO	mg/L		11.54	10.17	8.94	9.06	9.16	6.44	6.88	6.30	9.25	9.75	9.11	6.29	8.73	7.83	7.06	8.28	7.54
DO	%		133	107	102	106	102	67.4	70.8	69.8	98.9	108	94.2	65.9	93.2	82.2	73.2	86.2	79.5
TDS	mg/L		31200	31100	31400	31200	32100	32000	31100	31100	32300	32600	31400	31300	31400	31500	31800	31900	31300
Salinity (lab) - WTW meter & probe	ppt		33.3	33.2	33.5	33.7	33.5	32.9	33.5	33.4	34.3	34.5	33.0	33.4	33.5	33.4	33.5	33.6	32.4
EC	uS/cm		47900	47800	48400	48000	49400	49200	47800	47800	49600	50200	48300	48200	48300	48500	49000	49000	48100
Temperature	°C		16.1	11.7	16.0	15.9	14.5	10.6	12.1	13.3	12.5	12.8	11.3	11.0	13.0	12.3	10.3	12.0	11.1
ORP	mV		148	131	150	138	154	137	180	167	165	166	171	195	164	158	146	115	131
pH			8.54	7.50	8.18	7.32	8.29	6.73	7.77	6.89	7.63	7.03	7.47	6.15	7.68	7.38	6.36	7.03	6.14
Turbidity	NTU		2.6	0.1	3.7	2.6	5.6	3.0	3.2	1.0	3.3	18.8	2.9	16.2	7.3	7.1	0.1	21.7	24.9
Nutrients
Ammonia as N	µg/L	10	-	240	80	100	21900	27400	5970	8970	1670	1930	2050	1740	12400	26900	21400	1690	1580
Nitrite (as N)	mg/L	0.01	-	<0.01	0.01	0.01	0.03	0.05	0.13	0.12	0.04	0.09	0.04	0.08	0.17	0.04	0.25	0.01	0.01
Nitrate (as N)	mg/L	0.01	-	0.17	0.30	0.18	0.36	0.25	0.15	0.44	1.95	2.07	5.09	16.1	20.2	2.81	5.50	0.26	0.19
Nitrite + Nitrate as N	mg/L	0.01	-	0.17	0.31	0.19	0.39	0.30	0.28	0.56	1.99	2.16	5.13	16.2	20.4	2.85	5.75	0.27	0.20
Total Recoverable Hydrocarbons (TRH)
C6-C10	µg/L	20	-	<20	<20	<20	<20	<20	<20	<20	20	<20	<20	<20	<20	<20	<20	40	20
C6-C10 less BTEX (F1)	µg/L	20	-	<20	<20	<20	<20	<20	<20	<20	<20	<20	<20	<20	<20	<20	<20	30	<20
>C10-C16	µg/L	100	-	<100	<100	<100	<100	<100	240	260	<100	<100	150	100	<100	<100	<100	290	210
>C10-C16 less Naphthalene (F2)	µg/L	100	-	<100	<100	<100	<100	<100	240	260	<100	<100	150	100	<100	<100	<100	290	210
>C16-C34 (F3)	µg/L	100	-	<100	<100	<100	280	280	410	500	290	450	200	180	<100	<100	<100	520	460
>C34-C40 (F4)	µg/L	100	-	<100	<100	<100	<100	<100	<100	<100	<100	<100	<100	<100	<100	<100	<100	<100	<100
C10 - C40	µg/L	100	-	<100	<100	<100	280	280	650	760	290	450	350	280	<100	<100	<100	810	670
>C10-C16 (SG)	µg/L	100	-	<100	<100	<100	<100	<100	<100	<100	<100	<100	<100	<100	<100	<100	<100	<100	<100
>C10 - C16 less Naphthalene (F2) (SG)	µg/L	100	-	<100	<100	<100	<100	<100	<100	<100	<100	<100	<100	<100	<100	<100	<100	<100	<100
>C16-C34 (SG)	µg/L	100	-	<100	<100	<100	<100	<100	<100	<100	<100	<100	<100	<100	<100	<100	<100	<100	<100
>C34-C40 (SG)	µg/L	100	-	<100	<100	<100	<100	<100	<100	<100	<100	<100	<100	<100	<100	<100	<100	<100	<100
>C10 - C40 (SG)	µg/L	100	-	<100	<100	<100	<100	<100	<100	<100	<100	<100	<100	<100	<100	<100	<100	<100	<100
Benzene b	µg/L	1	-	<1	<1	<1	<1	<1	1	<1	<1	<1	<1	<1	<1	<1	<1	<1	<1
Toluene	µg/L	2	-	<2	<2	<2	<2	<2	<2	<2	9	<2	<2	<2	8	<2	<2	14	<2
Ethylbenzene	µg/L	2	-	<2	<2	<2	<2	<2	<2	<2	<2	<2	<2	<2	<2	<2	<2	<2	2
Xylene (o)	µg/L	2	-	<2	<2	<2	<2	<2	<2	<2	<2	<2	<2	<2	<2	<2	<2	<2	<2
Xylene (m & p)	µg/L	2	-	<2	<2	<2	<2	<2	<2	<2	<2	<2	<2	<2	<2	<2	<2	<2	<2
Xylene Total	µg/L	2	-	<2	<2	<2	<2	<2	<2	<2	<2	<2	<2	<2	<2	<2	<2	<2	<2
Total BTEX	µg/L	1	-	<1	<1	<1	<1	<1	1	<1	9	<1	<1	<1	8	<1	<1	14	2
1,2,4-trimethylbenzene	µg/L	5	-	<5	<5	<5	<5	<5	<5	<5	<5	<5	<5	<5	<5	<5	<5	<5	<5
1,3,5-trimethylbenzene	µg/L	5	-	<5	<5	<5	<5	<5	<5	<5	<5	<5	<5	<5	<5	<5	<5	<5	<5
Naphthalene b	µg/L	5	-	<5	<5	<5	<5	<5	<5	<5	<5	<5	<5	<5	<5	<5	<5	<5	<5
Microtox (EC50) c	%			NMT	NMT	NMT	NMT	40.2	NMT	24	NMT	NMT	89.3	92	NMT	NMT	NMT	NMT	NMT
LOR = Limit of Reporting, SW = seawater control, HSB = hypersaline brine control, TS = Test Solution, R1/R2 = test round 1 or 2, SG = after silica gel clean-up
a % original sample post HSB addition for salinity adjustment to ambient SW of 33-34ppt. b ANZECC MW 99%: Benzene 500 µg/L, Naphthalene 50 µg/L. c Microtox interpretation: NMT = No measurable toxicity; EC50 values ≤ 25% are extremely toxic; 25-50% are highly toxic; 51-75% are moderately toxic; 76-100% are slightly toxic.

## Sheet: Table S3
Table S3: Modelled lethal time estimates of time (days) causing a 10 (LT10) and 50% (LT50) decrease in survival. Error around estimates are provided as standard error (SE) and 95% confidence intervals; Lower Limit (LL) and Upper Limit (UL). Estimates were modelled using a 3-parameter log-logistic model with upper limit fixed at 100 (using drc package in R). Estimates are provided for each species…
			LT10 (d)				LT50 (d)				Expert Judgement
Species (taxonomic group)	Test Round	Test Solution	Estimate	SE	LL	UL	Estimate	SE	LL	UL
Paramoera sp. (Amphipod)	1	Control.SW	2.1073	0.5344	1.0272	3.1874	19.6398	3.2422	13.0871	26.1926	NA
	1	Control.HSB	3.4581	0.6527	2.139	4.7773	17.1982	2.0061	13.1438	21.2526	NA
	1	TS1	3.44141	0.64347	2.13225	4.75057	17.7321	2.27776	13.0979	22.3662	no response
	1	TS2	1.54426	0.43547	0.65828	2.43023	13.1039	1.72556	9.5932	16.6146	no response
	1	TS3	1.65683	0.50745	0.62442	2.68925	17.9181	3.21212	11.383	24.4532	no response
	1	TS4	3.53597	0.87225	1.76136	5.31057	17.5914	2.7832	11.929	23.2539	no response
	1	TS5	3.4377	0.6784	2.0575	4.818	19.9018	2.8763	14.05	25.7536	no response
	1	TS6	3.40409	0.54134	2.30271	4.50546	22.9869	3.26825	16.3375	29.6362	no response
	1	TS7	0.661119	0.287916	0.075349	1.24689	21.377	5.17371	10.851	31.903	no response
Parawaldeckia kidderi (Amphipod)	2	Control.SW	18.4589	0.79528	16.8426	20.0751	29.845	3.41645	22.902	36.7881	NA
	2	Control.HSB	15.3779	0.92928	13.4893	17.2664	34.7287	4.33159	25.9259	43.5316	NA
	2	TS1	17.3637	1.0438	15.2256	19.5018	27.1701	2.4447	22.1623	32.1779	no response
	2	TS2	19.3036	0.76716	17.7321	20.875	42.6646	6.79733	28.7409	56.5883	no response
	2	TS3	15.4133	0.93822	13.4914	17.3351	31.3225	3.21008	24.747	37.898	no response
	2	TS4	19.4875	1.3444	16.7337	22.2414	46.2744	15.4999	14.5242	78.0246	no response
	2	TS6	20.6285	1.3511	17.861	23.3961	49.8992	13.4084	22.4333	77.3651	no response
	2	TS7	15.9385	1.0877	13.7104	18.1666	24.9491	1.4109	22.0591	27.8391	no response
Exosphaeroma gigas (Isopod)	1	Control.SW	8.84787	0.92698	6.97436	10.7214	27.3299	6.43498	14.3243	40.3354	NA
	1	Control.HSB	11.1547	0.8493	9.4382	12.8712	39.7692	12.3101	14.8896	64.6489	NA
	1	TS1	5.80055	0.6533	4.47139	7.1297	14.5527	0.88093	12.7604	16.3449	response
	1	TS2	3.25495	0.66699	1.89796	4.61195	36.0455	9.59588	16.5226	55.5685	no response
	1	TS3	7.95323	0.61089	6.71035	9.1961	18.9054	1.50333	15.8469	21.964	no response
	1	TS4	7.26455	0.94019	5.35171	9.17739	28.2001	6.56698	14.8395	41.5607	no response
	1	TS5	5.6566	0.8713	3.8839	7.4292	23.2763	4.1772	14.7778	31.7749	no response
	1	TS6	5.16443	0.82452	3.48694	6.84192	13.9038	1.0392	11.7895	16.0181	response
	1	TS7	7.8437	0.9673	5.8757	9.8117	22.1017	3.7706	14.4305	29.773	no response
Zaus sp. (Copepod)	1	Control.SW	9.67223	0.76098	8.13423	11.2102	17.4659	1.37431	14.6883	20.2435	NA
	1	Control.HSB	11.2435	1.14868	8.92195	13.5651	14.1395	0.31811	13.4965	14.7824	NA
	1	TS1	6.49087	0.17368	6.13751	6.84423	7.96472	0.16666	7.62566	8.30379	response
	1	TS2	7.34589	0.3622	6.60898	8.08279	10.6766	0.25962	10.1484	11.2048	response
	1	TS3	10.3427	0.90359	8.50431	12.1811	14.066	0.40944	13.233	14.8989	no response
	1	TS4	4.60481	0.7313	3.11696	6.09266	9.50185	0.60318	8.27467	10.729	response
	1	TS5	6.69528	0.80417	5.05919	8.33137	10.0536	0.42787	9.18313	10.9241	response
	1	TS6	4.26063	0.59649	3.04706	5.47421	7.73866	0.39675	6.93147	8.54586	response
	1	TS7	9.82107	1.05382	7.67706	11.9651	14.0055	0.53858	12.9097	15.1012	no response
	2	Control.SW	10.5528	0.71639	9.08534	12.0203	16.2812	0.88958	14.459	18.1034	NA
	2	Control.HSB	11.988	0.7467	10.4584	13.5175	17.439	1.7037	13.9491	20.9289	NA
	2	TS1	4.43189	0.30876	3.79317	5.07062	5.5691	0.22739	5.0987	6.0395	response
	2	TS2	9.0434	1.03735	6.89747	11.1893	10.2917	0.34093	9.5864	10.997	response
	2	TS3	12.468	0.77083	10.8735	14.0626	17.0774	1.88506	13.1778	20.9769	no response
	2	TS4	8.11595	0.40883	7.27021	8.96168	11.7357	0.27199	11.173	12.2983	response
	2	TS6	8.04778	0.6228	6.75942	9.33614	10.2105	0.22418	9.74679	10.6743	response
	2	TS7	9.4204	1.0031	7.3453	11.4956	16.0009	1.1911	13.5369	18.4649	no response
Tigriopus angulatus (Copepod)	1	Control.SW	19.3464	0.79804	17.74	20.9528	33.5025	5.51155	22.4083	44.5967	NA
	1	Control.HSB	16.9037	0.90813	15.0758	18.7317	63.3946	13.6883	35.8416	90.9476	NA
	1	TS1	15.6349	1.5852	12.4258	18.844	31.7254	5.9236	19.7337	43.7171	no response
	1	TS2	11.1743	1.3645	8.4121	13.9365	34.9852	6.3159	22.1994	47.771	no response
	1	TS3	13.7496	2.5959	8.4946	19.0047	73.8782	51.8302	-31.0465	178.803	no response
	1	TS4	11.3848	0.66702	10.0345	12.7351	15.6501	0.3867	14.8672	16.4329	response
	1	TS5	17.5561	1.1503	15.2274	19.8849	26.7916	2.5945	21.5394	32.0438	no response
	1	TS6	15.2925	0.79402	13.6851	16.8999	25.5641	1.18372	23.1678	27.9604	no response
	1	TS7	14.929	1.638	11.613	18.245	43.303	12.977	17.032	69.574	no response
	2	Control.SW	16.2249	1.7831	12.6357	19.814	41.0466	13.0529	14.7724	67.3208	NA
	2	Control.HSB	18.0958	1.1795	15.7215	20.47	47.3564	12.3952	22.4061	72.3067	NA
	2	TS1	16.5913	2.3752	11.7829	21.3996	70.0892	47.5467	-26.1641	166.343	no response
	2	TS2	12.9052	0.96668	10.9483	14.8621	26.0421	1.6871	22.6268	29.4575	response
	2	TS3	16.012	1.51	12.956	19.069	39.182	10.316	18.299	60.065	no response
	2	TS4	10.4498	1.3928	7.6302	13.2693	20.846	1.5066	17.796	23.896	response
	2	TS6	13.5282	1.574	10.3418	16.7145	32.4177	5.9238	20.4257	44.4097	no response
	2	TS7	12.3007	0.95277	10.372	14.2295	29.1898	2.5852	23.9563	34.4233	response
Laevilitorina caliginosa (Gastropod)	1	Control.SW	survival 100% througout test								NA
	1	Control.HSB	survival 100% througout test								NA
	1	TS1	1169.95	NA	NA	NA	120068	NA	NA	NA	no response
	1	TS2	25.047	8.7935	7.1565	42.9376	81.8571	68.447	-57.3993	221.113	no response
	1	TS3	survival 100% througout test								no response
	1	TS4	survival 100% througout test								no response
	1	TS5	survival 100% througout test								no response
	1	TS6	survival 100% througout test								no response
	1	TS7	survival 100% througout test								no response
	2	Control.SW	21.0042	2.4386	16.0484	25.96	45.5923	24.6977	-4.5995	95.7841	NA
	2	Control.HSB	32.1904	9.7371	12.4021	51.9786	73.2059	56.0363	-40.6735	187.085	NA
	2	TS1	12.046	0.79549	10.4165	13.6754	18.926	0.57808	17.7419	20.1101	response
	2	TS2	14.9902	1.132	12.6714	17.309	21.4272	0.51882	20.3645	22.49	response
	2	TS3	33.4045	12.4252	7.9525	58.8564	59.8312	46.5666	-35.5562	155.219	no response
	2	TS4	12.2399	1.3749	9.4234	15.0563	41.2321	9.2955	22.1911	60.2732	no response
	2	TS6	19.5252	0.50285	18.4952	20.5552	29.667	3.03046	23.4594	35.8746	no response
	2	TS7	23.297	3.7313	15.6538	30.9402	64.5685	39.9441	-17.2532	146.39	no response
Macquariella hamiltoni (Gastropod)	1	Control.SW	10.9198	1.4066	8.0769	13.7628	25.9282	11.9735	1.7289	50.1276	NA
	1	Control.HSB	3.19346	0.68061	1.8179	4.56902	11.9818	1.2185	9.51915	14.4445	NA
	1	TS1	5.60264	0.43025	4.7273	6.47798	7.12122	0.13095	6.85481	7.38763	response
	1	TS2	8.60573	0.37442	7.84396	9.3675	11.9791	0.25677	11.4567	12.5015	response
	1	TS3	10.964	1.061	8.8053	13.1227	30.339	11.0815	7.7935	52.8845	no response
	1	TS4	8.95502	0.79704	7.33343	10.5766	14.5593	0.61637	13.3053	15.8133	response
	1	TS5	9.61844	0.78163	8.02821	11.2087	14.6624	0.57312	13.4964	15.8285	response
	1	TS6	6.74232	0.1293	6.47925	7.00538	8.36553	0.10223	8.15755	8.5735	response
	1	TS7	11.9178	0.40321	11.0975	12.7382	17.4179	0.88749	15.6123	19.2235	no response
	2	Control.SW	10.7239	0.85271	8.9772	12.4706	42.0589	13.6795	14.0377	70.08	NA
	2	Control.HSB	7.0563	1.4315	4.1241	9.9885	16.506	2.3733	11.6445	21.3675	NA
	2	TS1	6.44543	1.58164	3.17355	9.7173	7.10018	0.30046	6.47864	7.72172	response
	2	TS2	8.71963	3.4343	1.61523	15.824	9.77806	0.64405	8.44573	11.1104	response
	2	TS3	12.7002	0.91002	10.8129	14.5875	16.7061	1.96306	12.6349	20.7772	no response
	2	TS4	6.1797	1.3587	3.3691	8.9903	12.5522	1.2643	9.9367	15.1677	response
	2	TS6	7.50521	1.03564	5.36283	9.64759	10.3655	0.44743	9.43988	11.291	response
	2	TS7	11.4214	0.65189	10.0729	12.7699	16.8808	1.0698	14.6677	19.0938	no response
Gaimardia trapesina (Bivalve)	1	Control.SW	41.127	11.053	18.879	63.375	117.297	66.69	-16.943	251.536	NA
	1	Control.HSB	17.513	1.1295	15.2394	19.7866	27.1875	2.7118	21.729	32.646	NA
	1	TS1	6.02	5.1744	-4.455	16.4951	6.7793	1.2399	4.2693	9.2892	response
	1	TS2	9.58408	0.37226	8.83048	10.3377	12.3813	0.23415	11.9073	12.8553	response
	1	TS3	39.931	14.063	11.462	68.4	241.933	229.672	-223.014	706.88	no response
	1	TS4	14.4381	2.0609	10.2661	18.6101	82.5843	46.5724	-11.6966	176.865	no response
	1	TS5	14.9501	1.6069	11.6971	18.2032	22.9047	1.1854	20.505	25.3044	response
	1	TS6	6.49576	0.21318	6.0642	6.92732	7.74844	0.24267	7.25719	8.23969	response
	1	TS7	30.3485	6.9108	16.3583	44.3387	70.5743	43.4278	-17.3407	158.489	no response
	2	Control.SW	11.994	1.5455	8.8532	15.1348	27.1384	3.3333	20.3643	33.9125	NA
	2	Control.HSB	20.9962	1.1613	18.6361	23.3563	45.3564	11.7953	21.3855	69.3273	NA
	2	TS1	4	0.021707	3.95553	4.04447	4.18367	0.542761	3.07187	5.29546	response
	2	TS2	6.86783	0.19325	6.47197	7.26368	8.27923	0.17163	7.92766	8.6308	response
	2	TS3	8.3069	2.5281	3.1283	13.4854	47.8667	25.192	-3.7367	99.4702	no response
	2	TS4	7.6257	1.542	4.467	10.7844	35.0832	8.3046	18.0719	52.0945	no response
	2	TS6	7.35738	0.37827	6.58253	8.13223	8.93781	0.20705	8.51368	9.36193	response
	2	TS7	12.2447	2.6911	6.7322	17.7572	53.623	30.7606	-9.3873	116.633	no response
Lasaea hinemoa (Bivalve)	2	Control.SW	survival 100% througout test								NA
	2	Control.HSB	survival 100% througout test								NA
	2	TS1	survival 100% througout test								no response
	2	TS2	survival 100% througout test								no response
	2	TS3	51.145	43.11	-37.161	139.452	175.761	314.645	-468.761	820.282	no response
	2	TS4	survival 100% througout test								no response
	2	TS6	survival 100% througout test								no response
	2	TS7	survival 100% througout test								no response
Obrimoposthia ohlini (Flatworm)	2	Control.SW	131.74	156.11	-185.51	448.99	1689.56	4252.58	-6952.72	10331.8	NA
	2	Control.HSB	22.7063	2.9028	16.807	28.6055	54.7881	28.8411	-3.8241	113.4	NA
	2	TS1	18.9151	3.4659	11.8156	26.0146	22.7232	3.1599	16.2505	29.196	response
	2	TS2	24.2042	2.8077	18.4528	29.9556	33.2617	11.829	9.0312	57.4923	no response
	2	TS3	survival 100% througout test								no response
	2	TS4	22.3418	1.5497	19.1674	25.5162	39.2103	12.9268	12.7309	65.6898	no response
	2	TS6	24.2042	2.8077	18.4528	29.9556	33.2617	11.829	9.0312	57.4923	no response
	2	TS7	33.4045	12.4252	7.9525	58.8564	59.8312	46.5666	-35.5562	155.219	no response
Obrimoposthia wandeli (Flatworm)	1	Control.SW	15.779	1.7991	12.143	19.415	35.2227	12.6923	9.5706	60.8747	NA
	1	Control.HSB	28.9363	11.7878	5.1122	52.7604	229.22	202.824	-180.702	639.143	NA
	1	TS1	13.3382	0.3569	12.6121	14.0643	16.2571	1.2793	13.6544	18.8597	no response
	1	TS2	54.028	59.864	-67.766	175.823	394.303	951.785	-1542.12	2330.72	no response
	1	TS3	14.5413	3.0888	8.257	20.8256	105.943	91.1475	-79.4979	291.384	no response
	1	TS4	25.9237	10.6948	4.1649	47.6824	89.1679	87.5239	-88.9009	267.237	no response
	1	TS5	22.6127	7.252	7.8584	37.3671	71.3845	61.333	-53.3983	196.167	no response
	1	TS6	20.3353	4.2448	11.6991	28.9714	100.755	65.0316	-31.5526	233.063	no response
	1	TS7	survival 100% througout test								no response
	2	Control.SW	31.4334	11.7705	7.5128	55.354	134.254	149.431	-169.426	437.933	NA
	2	Control.HSB	26.645	5.8996	14.6555	38.6344	113.773	85.8581	-60.7111	288.258	NA
	2	TS1	11.3545	1.2531	8.7875	13.9214	19.0323	1.0006	16.9827	21.0818	response
	2	TS2	20.6994	6.3393	7.7139	33.6848	147.032	202.325	-267.411	561.476	no response
	2	TS3	23.4723	5.9867	11.2091	35.7356	125.218	121.57	-123.808	374.243	no response
	2	TS4	8.8819	1.995	4.7954	12.9684	48.7272	20.0603	7.6356	89.8188	response
	2	TS6	16.9883	3.0831	10.6728	23.3038	87.3351	69.5179	-55.0658	229.736	no response
	2	TS7	16.6045	1.9224	12.6667	20.5424	39.7073	12.9302	13.221	66.1936	no response

## Sheet: Table S4
Table S4: Response matrix used to assess the toxicity of seven test solutions (TS1-7) to 11 test species in two test rounds (Round 1 and 2). The five response criteria were scored for each species and test solution using the criteria and weighting values described in Table 2. Each criterion was scored 1 if met (response), 0 if not met (no response) or 0.5 if borderline/unclear. Mean survival at t…
Species	Test Round	Test Solution	Test duration (days)	Mean survival at test end	HSB - test soluiton survival (means, at test end)	Response Criteria					Response Score (%)	Overall Expert Judgement
	Round	Solution	duration	at TEST END	at TEST END	1	2	3	4	5	Response Score	Expert
			(days)			Weighting values						Judgement
						4	3	2	1	1	11
Paramoera sp.	1	HSB	14	55
Paramoera sp.	1	SW	14	56.6667
Paramoera sp.	1	TS1	14	60	-5	0	0	1	0	0	18.1818
Paramoera sp.	1	TS2	14	50	5	0.5	0	1	0.5	0	40.9091
Paramoera sp.	1	TS3	14	54	1	0	0	1	0.5	0	22.7273
Paramoera sp.	1	TS4	14	54	1	0	0	1	0	0	18.1818
Paramoera sp.	1	TS5	14	58	-3	0	0	1	0	0	18.1818
Paramoera sp.	1	TS6	14	64	-9	0	0	1	0	0	18.1818
Paramoera sp.	1	TS7	14	54	1	0	0	1	1	0	27.2727
Parawaldeckia kidderi	2	HSB	21	80
Parawaldeckia kidderi	2	SW	21	83.3333
Parawaldeckia kidderi	2	TS1	21	78	2	0	0	1	0	0	18.1818
Parawaldeckia kidderi	2	TS2	21	88	-8	0	0	0	0	0	0
Parawaldeckia kidderi	2	TS3	21	78	2	0	0	1	0	0	18.1818
Parawaldeckia kidderi	2	TS4	21	88	-8	0	0	0	0	0	0
Parawaldeckia kidderi	2	TS6	21	90	-10	0	0	0	0	0	0
Parawaldeckia kidderi	2	TS7	21	70	10	0.5	0	1	0	0.5	40.9091
Exosphaeroma gigas	1	HSB	14	86.6667
Exosphaeroma gigas	1	SW	14	78.3333
Exosphaeroma gigas	1	TS1	14	52	34.6667	1	1	1	1	0	90.9091	Response
Exosphaeroma gigas	1	TS2	14	70	16.6667	0.5	0.5	1	1	0	59.0909
Exosphaeroma gigas	1	TS3	14	68	18.6667	0.5	0.5	1	1	0	59.0909
Exosphaeroma gigas	1	TS4	14	76	10.6667	0	0	1	1	0	27.2727
Exosphaeroma gigas	1	TS5	14	70	16.6667	0.5	0.5	1	1	0	59.0909
Exosphaeroma gigas	1	TS6	14	48	38.6667	1	1	1	1	0.5	95.4545	Response
Exosphaeroma gigas	1	TS7	14	72	14.6667	0.5	0.5	1	0.5	0	54.5455
Zaus sp.	1	HSB	14	52.3333
Zaus sp.	1	SW	14	70
Zaus sp.	1	TS1	14	0	52.3333	1	1	1	1	1	100	Response
Zaus sp.	1	TS2	14	20	32.3333	1	1	1	1	1	100	Response
Zaus sp.	1	TS3	14	50.8	1.53333	0	0	1	0	0	18.1818
Zaus sp.	1	TS4	14	27.8	24.5333	1	1	1	1	1	100	Response
Zaus sp.	1	TS5	14	4	48.3333	1	1	1	1	1	100	Response
Zaus sp.	1	TS6	14	0	52.3333	1	1	1	1	1	100	Response
Zaus sp.	1	TS7	14	49.8	2.53333	0	0	1	0	0	18.1818
Zaus sp.	2	HSB	14	78.3333
Zaus sp.	2	SW	14	68.3333
Zaus sp.	2	TS1	14	0	78.3333	1	1	1	1	1	100	Response
Zaus sp.	2	TS2	14	0	78.3333	1	1	1	0.5	1	95.4545	Response
Zaus sp.	2	TS3	14	80	-1.66667	0	0	0.5	0	0	9.09091
Zaus sp.	2	TS4	14	26	52.3333	1	1	1	1	1	100	Response
Zaus sp.	2	TS6	14	2	76.3333	1	1	1	1	1	100	Response
Zaus sp.	2	TS7	14	63.4	14.9333	0.5	0.5	1	0.5	0	54.5455
Tigriopus angulatus	1	HSB	21	86.6667
Tigriopus angulatus	1	SW	21	86.6667
Tigriopus angulatus	1	TS1	21	78	8.66667	0	0	1	0	0.5	22.7273
Tigriopus angulatus	1	TS2	21	72	14.6667	0.5	0.5	1	1	0	59.0909
Tigriopus angulatus	1	TS3	21	84	2.66667	0	0	0.5	0.5	0	13.6364
Tigriopus angulatus	1	TS4	21	8	78.6667	1	1	1	1	1	100	Response
Tigriopus angulatus	1	TS5	21	78	8.66667	0	0	1	0	1	27.2727
Tigriopus angulatus	1	TS6	21	70	16.6667	0.5	0.5	1	0	1	59.0909
Tigriopus angulatus	1	TS7	21	82	4.66667	0	0	0.5	0	0	9.09091
Tigriopus angulatus	2	HSB	21	86.6667
Tigriopus angulatus	2	SW	21	83.3333
Tigriopus angulatus	2	TS1	21	85.6	1.06667	0	0	0	0	0	0
Tigriopus angulatus	2	TS2	21	66	20.6667	1	1	1	1	0	90.9091	Response
Tigriopus angulatus	2	TS3	21	82	4.66667	0	0	0.5	0	0	9.09091
Tigriopus angulatus	2	TS4	21	50	36.6667	1	1	1	1	0.5	95.4545	Response
Tigriopus angulatus	2	TS6	21	74	12.6667	0.5	0	1	0.5	0	40.9091
Tigriopus angulatus	2	TS7	21	70	16.6667	1	0.5	1	1	0	77.2727	Response
Laevilitorina caliginosa	1	HSB	14	100
Laevilitorina caliginosa	1	SW	14	100
Laevilitorina caliginosa	1	TS1	14	96	4	0	0	0	0	0	0
Laevilitorina caliginosa	1	TS2	14	96	4	0	0	0	0	0	0
Laevilitorina caliginosa	1	TS3	14	100	0	0	0	0	0	0	0
Laevilitorina caliginosa	1	TS4	14	100	0	0	0	0	0	0	0
Laevilitorina caliginosa	1	TS5	14	100	0	0	0	0	0	0	0
Laevilitorina caliginosa	1	TS6	14	100	0	0	0	0	0	0	0
Laevilitorina caliginosa	1	TS7	14	100	0	0	0	0	0	0	0
Laevilitorina caliginosa	2	HSB	21	96.6667
Laevilitorina caliginosa	2	SW	21	90
Laevilitorina caliginosa	2	TS1	21	38	58.6667	1	1	1	0	0	81.8182	Response
Laevilitorina caliginosa	2	TS2	21	53	43.6667	1	1	1	0	0	81.8182	Response
Laevilitorina caliginosa	2	TS3	21	98	-1.33333	0	0	0	0	0	0
Laevilitorina caliginosa	2	TS4	21	78	18.6667	0.5	0	1	0	0	36.3636
Laevilitorina caliginosa	2	TS6	21	86	10.6667	0	0	0	0	0	0
Laevilitorina caliginosa	2	TS7	21	92	4.66667	0	0	0	0	0	0
Macquariella hamiltoni	1	HSB	14	50
Macquariella hamiltoni	1	SW	14	81.6667
Macquariella hamiltoni	1	TS1	14	0	81.6667	1	1	1	0	1	90.9091	Response
Macquariella hamiltoni	1	TS2	14	26.6	55.0667	1	1	1	0	0	81.8182	Response
Macquariella hamiltoni	1	TS3	14	84	-2.33333	0	0	0.5	0	0	9.09091
Macquariella hamiltoni	1	TS4	14	54	27.6667	1	1	1	0	0	81.8182	Response
Macquariella hamiltoni	1	TS5	14	56	25.6667	1	1	1	0	0	81.8182	Response
Macquariella hamiltoni	1	TS6	14	0	81.6667	1	1	1	0	1	90.9091	Response
Macquariella hamiltoni	1	TS7	14	78	3.66667	0	0	1	0	0	18.1818
Macquariella hamiltoni	2	HSB	14	59.6667
Macquariella hamiltoni	2	SW	14	86.6667
Macquariella hamiltoni	2	TS1	14	0	59.6667	1	1	1	0	1	90.9091	Response
Macquariella hamiltoni	2	TS2	14	0	59.6667	1	1	1	0	1	90.9091	Response
Macquariella hamiltoni	2	TS3	14	80	-20.3333	0	0	0.5	0	0	9.09091
Macquariella hamiltoni	2	TS4	14	44	15.6667	1	0.5	1	0	0	68.1818	Response
Macquariella hamiltoni	2	TS6	14	4	55.6667	1	1	1	0	1	90.9091	Response
Macquariella hamiltoni	2	TS7	14	74	-14.3333	0	0	1	0	0	18.1818
Gaimardia trapesina	1	HSB	21	78.3333
Gaimardia trapesina	1	SW	21	96.6667
Gaimardia trapesina	1	TS1	21	0	78.3333	1	1	1	0.5	1	95.4545	Response
Gaimardia trapesina	1	TS2	21	0	78.3333	1	1	1	1	1	100	Response
Gaimardia trapesina	1	TS3	21	96	-17.6667	0	0	0	0	0	0
Gaimardia trapesina	1	TS4	21	85.4	-7.06667	0	0	0.5	0	0	9.09091
Gaimardia trapesina	1	TS5	21	60.8	17.5333	1	0.5	1	0	0	68.1818	Response
Gaimardia trapesina	1	TS6	21	0	78.3333	1	1	1	1	1	100	Response
Gaimardia trapesina	1	TS7	21	96	-17.6667	0	0	0	0	0	0
Gaimardia trapesina	2	HSB	21	90
Gaimardia trapesina	2	SW	21	66.6667
Gaimardia trapesina	2	TS1	21	0	90	1	1	1	1	1	100	Response
Gaimardia trapesina	2	TS2	21	0	90	1	1	1	1	1	100	Response
Gaimardia trapesina	2	TS3	21	74.8	15.2	0.5	0.5	1	1	0	59.0909
Gaimardia trapesina	2	TS4	21	68	22	0	1	1	1	0	54.5455
Gaimardia trapesina	2	TS6	21	0	90	1	1	1	1	1	100	Response
Gaimardia trapesina	2	TS7	21	82	8	0.5	0	0.5	1	0	36.3636
Lasaea hinemoa	2	HSB	21	100
Lasaea hinemoa	2	SW	21	100
Lasaea hinemoa	2	TS1	21	100	0	0	0	1	0	0	18.1818
Lasaea hinemoa	2	TS2	21	100	0	0	0	1	0	0	18.1818
Lasaea hinemoa	2	TS3	21	98	2	0	0	1	0	0	18.1818
Lasaea hinemoa	2	TS4	21	100	0	0	0	1	0	0	18.1818
Lasaea hinemoa	2	TS6	21	100	0	0	0	1	0	0	18.1818
Lasaea hinemoa	2	TS7	21	100	0	0	0	1	0	0	18.1818
Obrimoposthia ohlini	2	HSB	21	91.6667
Obrimoposthia ohlini	2	SW	21	98.3333
Obrimoposthia ohlini	2	TS1	21	72	19.6667	1	1	1	0	0	81.8182	Response
Obrimoposthia ohlini	2	TS2	21	96	-4.33333	0	0	0	0	0	0
Obrimoposthia ohlini	2	TS3	21	100	-8.33333	0	0	0	0	0	0
Obrimoposthia ohlini	2	TS4	21	92	-0.33333	0	0	0	0	0	0
Obrimoposthia ohlini	2	TS6	21	96	-4.33333	0	0	0	0	0	0
Obrimoposthia ohlini	2	TS7	21	98	-6.33333	0	0	0	0	0	0
Obrimoposthia wandeli	1	HSB	14	91.6667
Obrimoposthia wandeli	1	SW	14	91.6667
Obrimoposthia wandeli	1	TS1	14	84	7.66667	0.5	0	0.5	0	0	27.2727
Obrimoposthia wandeli	1	TS2	14	98	-6.33333	0	0	0	0	0	0
Obrimoposthia wandeli	1	TS3	14	92	-0.33333	0	0	0	0	0	0
Obrimoposthia wandeli	1	TS4	14	96	-4.33333	0	0	0	0	0	0
Obrimoposthia wandeli	1	TS5	14	96.2	-4.53333	0	0	0	0	0	0
Obrimoposthia wandeli	1	TS6	14	94	-2.33333	0	0	0	0	0	0
Obrimoposthia wandeli	1	TS7	14	100	-8.33333	0	0	0	0	0	0
Obrimoposthia wandeli	2	HSB	21	93.3333
Obrimoposthia wandeli	2	SW	21	95
Obrimoposthia wandeli	2	TS1	21	40.2	53.1333	1	1	1	1	0	90.9091	Response
Obrimoposthia wandeli	2	TS2	21	90	3.33333	0	0	0	0	0	0
Obrimoposthia wandeli	2	TS3	21	92	1.33333	0	0	0	0	0	0
Obrimoposthia wandeli	2	TS4	21	74	19.3333	1	0.5	1	1	0	77.2727	Response
Obrimoposthia wandeli	2	TS6	21	88	5.33333	0.5	0	0	0	0	18.1818
Obrimoposthia wandeli	2	TS7	21	84	9.33333	0.5	0	0.5	0	0	27.2727

## Sheet: Table S4 info
This worksheet provides descriptions for derivation of the data provided in Table S4
Expert judgment approach:
An expert judgement approach using multiple criteria was used to determine if there was overall a response (or no response) for each test species to each test solution, relative to the HSB Control.
5 criteria which indicate a response in test soluiton relative to the HSB and SW controls were assessed and gven a score (0 no reponse; 1 response; 0.5 boarderline response)
Each of the 5 criteria was assigned a weighting value that reflected its relative importance in assessing a response (values set at part of Expert Judgement process by Catherine King).
For cases deemed as showing a response, we report LT10/50 modelled estimates (in relevent figures and tables associated with this study).
Response matrix; definitions and descriptions
Species	Test taxa name
Test Round	Experimental Round 1 or 2
Test Solution	Composite solution from field collected discharge samples, identifed as TS1-7; as per file: MI Ecotox-2017-18_TestSolutions.xlsx
Test duration (days)	14 or 21
Mean survival at test end	Calculated mean of all replicates (criteria 3)
HSB - TS survival (means, at test end)	Difference between mean survival in HSB and test solution (Criteria 2)
Response Criteria	Score: 1 = meets criteria, 0 = does not meet criteria, 0.5 = Borderline/unclear.	Evaluation method	Source file/data
1	Response in test solution through time is distinct from response in HSB and SW controls (response observed at a minimum of 1 time point). - Borderline if not distinct and caution exercised if unclear and assessed as response. - Weighting value: 4	Visual inspection of raw plots; survival through time.	Figures 2 and S1
2	Difference between mean survival in test solution and HSB is ≥ 20% (ie HSB response - test solution response ≥ 20%) at test end. - Borderline if 15-20% difference. - Weighting value: 3	Calculated difference between TS & HSB, using mean survival at test end.	Tables 5 and S4
3	Mean survival in test solution is < 80 % at end of test - Boarderline if 80 to 85%. - Weighting value: 2	Evaluate mean survival at test end, relative to 100% at test start.	Tables 5 and S4
4	TS LT10 +/- 95% CI estimate range are below the HSB LT10 estimate range (ie do not overlap). - Borderline if test solution 95% UL is within the HSB estimate range, but test solution mean is below the HSB 95% LL. - Weighting value: 1	Evaluate modelled LT10 estimates	Tables 4 and S3, Figures 3 and S2
5	TS LT50 +/- 95% CI estimate range are below the HSB LT50 estimate range (ie do not overlap). - Borderline if test solution 95% UL is within the HSB estimate range, but test solution mean is below the HSB 95% LL. - Weighting value: 1	Evaluate modelled LT50 estimates	Tables 4 and S3, Figures 3 and S2
Calculated Response Score	Overall score (0 to 100%) based on sum of 5 weighted response criteria
Overall Expert Judgement	Toxicity of test solution indicated by calculated reponse score > 65%	Applied by Catherine King
